# Supplementary material for: Neutralizing Antibody Responses Elicited by Inactivated Whole Virus and Genetic Vaccines against Dominant SARS-CoV-2 Variants during the Four Epidemic Peaks of COVID-19 in Colombia
Source: Vaccines (Basel). 2022 Dec 14;10(12):2144. doi: 10.3390/vaccines10122144 (PMC9786731; doi:10.3390/vaccines10122144)
Supplement: Supplementary file 1 [file vaccines-10-02144-s001.zip]

Archive with 2 entries (2 files):
- Supp Table 1. Anti S antibody titers in vaccinated individuals.xlsx
- Supp Table 2. Anti N antibody titers in vaccinated individuals.xlsx
