# Supplementary material for: Neutralizing Antibody Responses Elicited by Inactivated Whole Virus and Genetic Vaccines against Dominant SARS-CoV-2 Variants during the Four Epidemic Peaks of COVID-19 in Colombia
Source: Vaccines (Basel). 2022 Dec 14;10(12):2144. doi: 10.3390/vaccines10122144 (PMC9786731; doi:10.3390/vaccines10122144)
Supplement: Supplementary file 1 [file vaccines-10-02144-s001.zip › Supp Table 1. Anti S antibody titers in vaccinated individuals.xlsx]

## Sheet: BNT16b2 - TOTAL ANTI S
Vaccine				Follow up No. 0 (pre-vaccination)	Follow up No. 1		Follow up No. 2		Follow up No. 3
BNT16b2	Patient Number	Age	Sex	Total anti-S antibody titers	anti-S IgG titers		anti-S IgG titers		anti-S IgG titers
				BAU/mL	BAU/mL	TEST RESULT	BAU/mL	TEST RESULT	BAU/mL	TEST RESULT
	1	33	F	non-reactive	100.7	Reactive	1691.46	Reactive	>2180	Reactive
	2	40	F	non-reactive	16.132	non-reactive	437.526	Reactive	303.46	Reactive
	3	42	F	non-reactive	42.074	Reactive	364.714	Reactive	412.67	Reactive
	4	54	F	non-reactive	33.79	Reactive	437.962	Reactive	324.38	Reactive
	5	27	F	non-reactive	324.384	Reactive	1601.2	Reactive	2969.38	Reactive
	6	56	F	non-reactive	209.934	Reactive	1426.59	Reactive	>2180	Reactive
	7	58	F	non-reactive	85.674	Reactive	1815.94	Reactive	>2180	Reactive
	8	39	F	non-reactive	330.924	Reactive	21388	Reactive	1227.56	Reactive
	9	37	F	non-reactive	318.28	Reactive	>2180	Reactive	1423.98	Reactive
	10	45	F	non-reactive	204.048	Reactive	1123.35	Reactive	1113.76	Reactive
	11	40	F	non-reactive	17.44	non-reactive	1685.79	Reactive	1323.91	Reactive
	12	31	F	non-reactive	15.696	non-reactive	555.028	Reactive	210.58	Reactive
	13	44	F	non-reactive	80.442	Reactive	808.344	Reactive	601.68	Reactive
	14	49	M	non-reactive	5.45	non-reactive	331.36	Reactive	219.526	Reactive
	15	30	F	non-reactive	115.758	Reactive	987.3	Reactive	860.446	Reactive
	16	50	F	non-reactive	82.186	Reactive	1287.29	Reactive	1497.66	Reactive
	17	23	F	non-reactive	553.502	Reactive	>2180	Reactive	>2180	Reactive
	18	30	F	non-reactive	288.85	Reactive	>2180	Reactive	>2180	Reactive
	19	54	F	non-reactive	151.51	Reactive	713.95	Reactive	417.252	Reactive
	20	31	F	non-reactive	560.26	Reactive	>2180	Reactive	>2180	Reactive
	21	26	M	non-reactive	430.332	Reactive	>2180	Reactive	>2180	Reactive
	22	30	F	non-reactive	654.872	Reactive	>2180	Reactive	>2180	Reactive
	23	61	F	non-reactive	175.49	Reactive	>2180	Reactive	1656.36	Reactive
	24	29	F	non-reactive	570.288	Reactive	>2180	Reactive	>2180	Reactive
	25	62	F	non-reactive	8.066	non-reactive	1155.62	Reactive	939.14	Reactive
	26	43	F	non-reactive	31.392	Reactive	>2180	Reactive	1623.88	Reactive
	27	34	M	non-reactive	145.842	Reactive	1498.97	Reactive	785.89	Reactive
	28	48	F	non-reactive	156.088	Reactive	>2180	Reactive	>2180	Reactive
	29	37	F	non-reactive	629.802	Reactive	>2180	Reactive	>2180	Reactive
	30	32	F	non-reactive	1135.12	Reactive	>2180	Reactive	>2180	Reactive
	31	34	F	non-reactive	150.202	Reactive	>2180	Reactive	>2180	Reactive

## Sheet: coronavac-total anti S
Vaccine				Follow up No. 0 (pre-vaccination)	Follow up No. 1		Follow up No. 2		Follow up No. 3
CoronaVac	Patient Number	Age	Sex	Total anti-S antibody titers	anti-S IgG titers		anti-S IgG titers		anti-S IgG titers
				BAU/mL	BAU/mL	TEST RESULT	BAU/mL	TEST RESULT	BAU/mL	TEST RESULT
	1	44	F	non-reactive	75.9	Reactive	>2180	Reactive	860.66	Reactive
	2	22	F	non-reactive	22.5	Reactive	114.9	Reactive	23.76	Reactive
	3	40	M	non-reactive	220	Reactive	358.6	Reactive	180.72	Reactive
	4	39	M	non-reactive	0	non-reactive	95.7	Reactive	40.98	Reactive
	5	26	M	non-reactive	77	Reactive	744.9	Reactive	190.1	Reactive
	6	34	F	non-reactive	>2180	Reactive	>2180	Reactive	392.18	Reactive
	7	37	F	non-reactive	SM	ND	134.7	Reactive	113.58	Reactive
	8	29	F	non-reactive	44	Reactive	65.2	Reactive	48.178	Reactive
	9	22	F	non-reactive	32.9	Reactive	ND	ND	244.814	Reactive
	10	38	F	non-reactive	47.5	Reactive	ND	ND	67.798	Reactive
	11	39	M	non-reactive	44	Reactive	ND	ND	213.858	Reactive
	12	36	F	non-reactive	0	non-reactive	47.1	Reactive	21.8	Reactive
	13	35	F	non-reactive	46.9	Reactive	186.8	Reactive	68.23	Reactive
	14	33	M	non-reactive	SM	ND	245	Reactive	117.502	Reactive
	15	51	M	non-reactive	73.2	Reactive	347.3	Reactive	151.728	Reactive
	16	24	M	non-reactive	SM	ND	ND	ND	168.732	Reactive
	17	31	F	non-reactive	11.6	non-reactive	90.5	Reactive	79.788	Reactive
	18	30	F	non-reactive	SM	ND	ND	ND	134.942	Reactive
	19	18	F	non-reactive	13.3	non-reactive	1649.2	Reactive	552	Reactive
	20	27	F	non-reactive	76.7	Reactive	434.5	Reactive	147.2	Reactive
	21	58	F	non-reactive	58.9	Reactive	177.9	Reactive	59.3	Reactive
	22	33	M	non-reactive	28.1	Reactive	521.2	Reactive	160.9	Reactive
	23	32	F	non-reactive	SM	ND	ND	ND	32	Reactive
	24	43	F	non-reactive	17.2	non-reactive	73.7	Reactive	31.8	Reactive
	25	31	F	non-reactive	0	non-reactive	101.4	Reactive	47.3	Reactive
	26	50	F	non-reactive	0	non-reactive	46.9	Reactive	33.1	Reactive
	27	29	F	non-reactive	SM	ND	ND	ND	281.2	Reactive
	28	36	M	non-reactive	SM	ND	94.4	Reactive	35.8	Reactive
	29	37	F	non-reactive	SM	ND	130.1	Reactive	39	Reactive
	30	52	F	non-reactive	486.1	Reactive	ND	ND	639.4	Reactive
ND: No Data

## Sheet: ChAd0x1-s
Vaccine				Total anti-S antibody titers	Follow up No. 1		Follow up No. 2		Follow up No. 3
ChAd0x1-s	Patient Number	Age	Sex	Total anti-S antibody titers	anti-S IgG titers		anti-S IgG titers		anti-S IgG titers
				BAU/mL	BAU/mL	TEST RESULT	BAU/mL	TEST RESULT	BAU/mL	TEST RESULT
	1	66	F	non-reactive	22.89	Reactive	450.17	Reactive	218.218	Reactive
	2	66	F	non-reactive	5668	non-reactive	79.35	Reactive	38.804	Reactive
	3	71	M	non-reactive	ND	ND	ND	ND	>2180	Reactive
	4	78	F	non-reactive	61.7	Reactive	986.67	Reactive	219.962	Reactive
	5	81	F	non-reactive	ND	ND	ND	ND	29.648	Reactive
	6	68	M	non-reactive	61.26	Reactive	1039.64	Reactive	415.29	Reactive
	7	74	M	non-reactive	50.14	Reactive	>2180.0	Reactive	>2180	Reactive
	8	68	F	non-reactive	103.99	Reactive	545	Reactive	232.17	Reactive
	9	72	M	non-reactive	70.2	Reactive	>2180.0	Reactive	1044.22	Reactive
	10	72	F	non-reactive	225.85	Reactive	915.6	Reactive	456.056	Reactive
	11	50	M	non-reactive	61.04	Reactive	744.034	Reactive	437.308	Reactive
	12	65	M	non-reactive	0.436	non-reactive	32.918	Reactive	21.8	Reactive
	13	67	M	non-reactive	34.44	Reactive	ND	ND	235.004	Reactive
	14	66	F	non-reactive	121.8	Reactive	>2180.0	Reactive	2441.16	Reactive
	15	70	M	non-reactive	0.0	non-reactive	50.36	Reactive	35.752	Reactive
	16	69	M	non-reactive	107.04	Reactive	ND	ND	544.346	Reactive
	17	76	F	non-reactive	79.13	Reactive	3143.78	Reactive	1004.76	Reactive
	18	71	F	non-reactive	5.45	non-reactive	468.26	Reactive	403.736	Reactive
	19	67	F	non-reactive	>2.180	Reactive	1110.93	Reactive	642.01	Reactive
	20	71	M	non-reactive	ND	ND	>2180.0	Reactive	380.846	Reactive
	21	66	F	non-reactive	ND	ND	ND	ND	390.874	Reactive
	22	68	F	non-reactive	ND	ND	ND	ND	53.846	Reactive
	23	69	F	non-reactive	ND	ND	ND	ND	180.068	Reactive
	24	68	M	non-reactive	ND	ND	ND	ND	860.664	Reactive
	25	84	F	non-reactive	ND	ND	ND	ND	187.262	Reactive
	26	75	F	non-reactive	ND	ND	ND	ND	51.884	Reactive
	27	76	M	non-reactive	ND	ND	ND	ND	9.592	non-reactive
	28	74	N	non-reactive	ND	ND	ND	ND	15.042	Reactive
	29	68	F	non-reactive	ND	ND	ND	ND	44.036	Reactive
	30	73	M	non-reactive	ND	ND	ND	ND	58.86	Reactive
	31	69	F	non-reactive	ND	ND	ND	ND	106.384	Reactive
	ND: No Data

## Sheet: Ad26.COV2.S
				Follow up No. 0 (pre-vaccination)	Follow up No. 1		Follow up No. 2		Follow up No. 3
	Patient Number	Age	Sex	Total anti-S antibody titers	anti-S IgG titers		anti-S IgG titers		anti-S IgG titers
				BAU/mL	BAU/mL	TEST RESULT	BAU/mL	TEST RESULT	BAU/mL	TEST RESULT
	1	27	M	non-reactive	20.9	non-reactive	37.7	Reactive	512.5	Reactive
	2	38	F	non-reactive	230.6	Reactive	323.7	Reactive	258.3	Reactive
	3	30	F	non-reactive	49.9	Reactive	41.4	Reactive	32.5	Reactive
	4	61	F	non-reactive	208	Reactive	107.5	Reactive	61.7	Reactive
	5	39	M	non-reactive	63	Reactive	71.9	Reactive	58.9	Reactive
	6	24	F	non-reactive	143.7	Reactive	103.3	Reactive	52.8	Reactive
	7	37	M	non-reactive	133.4	Reactive	83.5	Reactive	54.3	Reactive
	8	34	M	non-reactive	154.1	Reactive	109.2	Reactive	71.7	Reactive
	9	34	F	non-reactive	34.7	Reactive	34	Reactive	52.1	Reactive
	10	27	F	non-reactive	243.7	Reactive	80.9	Reactive	47.3	Reactive
	11	21	M	non-reactive	150	Reactive	134.1	Reactive	110.1	Reactive
	12	41	F	non-reactive	38.8	Reactive	82.2	Reactive	71.9	Reactive
	13	42	M	non-reactive	49.5	Reactive	50.6	Reactive	37.1	Reactive
	14	44	F	non-reactive	145.2	Reactive	58	Reactive	31.6	Reactive
	15	43	F	non-reactive	95.7	Reactive	134.9	Reactive	108.3	Reactive
	16	21	F	non-reactive	91.1	Reactive	178.8	Reactive	118.2	Reactive
	17	50	F	non-reactive	597.8	Reactive	268.6	Reactive	162.6	Reactive
	18	55	F	non-reactive	138.6	Reactive	67.1	Reactive	31.4	Reactive
	19	46	M	non-reactive	23.1	Reactive	327	Reactive	38.4	Reactive
	20	24	F	non-reactive	>2180	Reactive	>2180	Reactive	695.2	Reactive
	21	45	M	non-reactive	35.1	Reactive	98.5	Reactive	89.2	Reactive
	22	42	M	non-reactive	78.9	Reactive	86.1	Reactive	74.6	Reactive
	23	42	F	non-reactive	151.5	Reactive	81.8	Reactive	41.2	Reactive
	24	42	F	non-reactive	73.5	Reactive	30.7	Reactive	432.1	Reactive
	25	42	M	non-reactive	21.8	Reactive	20.3	non-reactive	14.8	non-reactive
	26	ND	ND	non-reactive	63.7	Reactive	72.4	Reactive	60.2	Reactive
