# Supplementary material for: Neutralizing Antibody Responses Elicited by Inactivated Whole Virus and Genetic Vaccines against Dominant SARS-CoV-2 Variants during the Four Epidemic Peaks of COVID-19 in Colombia
Source: Vaccines (Basel). 2022 Dec 14;10(12):2144. doi: 10.3390/vaccines10122144 (PMC9786731; doi:10.3390/vaccines10122144)
Supplement: Supplementary file 1 [file vaccines-10-02144-s001.zip › Supp Table 2. Anti N antibody titers in vaccinated individuals.xlsx]

## Sheet: BNT16b2 - ANTI S
			Follow up No. 0	Follow up No. 3	Follow up No. 4
	Patient Number	Internal code	Anti N TEST RESULT	Anti N TEST RESULT	Anti N TEST RESULT
	1	P30002	ND	NEGATIVE	NEGATIVE
	2	P30018	ND	NEGATIVE	DOUBTFUL
	3	P30020	ND	NEGATIVE	NEGATIVE
	4	P30047	ND	NEGATIVE	NEGATIVE
	5	P30060	ND	NEGATIVE	NEGATIVE
	6	P30091	ND	NEGATIVE	NEGATIVE
	7	P30097	ND	NEGATIVE	ND
	8	P30113	ND	NEGATIVE	NEGATIVE
	9	P30115	ND	NEGATIVE	NEGATIVE
	10	P30122	NEGATIVE	NEGATIVE	NEGATIVE
	11	P30022	ND	NEGATIVE	NEGATIVE
	12	P30028	ND	NEGATIVE	NEGATIVE
	13	P30056	NEGATIVE	NEGATIVE	NEGATIVE
	14	P30077	ND	NEGATIVE	NEGATIVE
	15	P30107	NEGATIVE	NEGATIVE	NEGATIVE
	16	P30118	NEGATIVE	NEGATIVE	NEGATIVE
	17	3-0014	ND	NEGATIVE	NEGATIVE
	18	3-0103	ND	NEGATIVE	NEGATIVE
	19	3-0016	NEGATIVE	NEGATIVE	NEGATIVE
	20	3-0034	ND	NEGATIVE	NEGATIVE
	21	3-0031	ND	NEGATIVE	NEGATIVE
	22	3-0148	ND	NEGATIVE	NEGATIVE
	23	3-0017	ND	NEGATIVE	ND
	24	3-0041	ND	NEGATIVE	NEGATIVE
	25	3-0055	NEGATIVE	NEGATIVE	NEGATIVE
	26	3-0152	NEGATIVE	NEGATIVE	NEGATIVE
	27	3-0029	ND	NEGATIVE	NEGATIVE
	28	3-0164	ND	NEGATIVE	NEGATIVE
	29	3-0061	ND	NEGATIVE	ND
	30	3-0012	ND	NEGATIVE	NEGATIVE
	31	3-0033	ND	NEGATIVE	NEGATIVE

## Sheet: coronavac- anti N
			Follow up No. 0	Follow up No. 3
	Patient Number	Internal code	Anti N TEST RESULT	Anti N TEST RESULT

## Sheet: ChAd0x1-s anti N
	Follow up No. 0	Follow up No. 1	Follow up No. 2	Follow up No. 3
Patient Number	Anti N TEST RESULT	Anti N TEST RESULT	Anti N TEST RESULT	Anti N TEST RESULT
1	ND	ND	ND	ND
2	ND	ND	ND	ND
3	NEGATIVE	ND	ND	ND
4	ND	ND	ND	ND
5	ND	ND	ND	ND
6	ND	ND	ND	ND
7	ND	ND	ND	ND
8	ND	ND	NEGATIVE	ND
9	ND	ND	ND	ND
10	ND	ND	ND	ND
11	ND	ND	ND	ND
12	ND	ND	ND	ND
13	ND	NEGATIVE	ND	ND
14	ND	ND	ND	ND
15	ND	ND	ND	ND
16	ND	ND	ND	ND
17	ND	ND	ND	ND
18	NEGATIVE	ND	ND	ND
19	NEGATIVE	ND	ND	ND
20	ND	ND	ND	ND
21	ND	ND	ND	NEGATIVE
22	ND	ND	ND	NEGATIVE
23	ND	ND	ND	NEGATIVE
24	ND	ND	ND	NEGATIVE
25	ND	ND	ND	NEGATIVE
26	ND	ND	ND	NEGATIVE
27	ND	ND	ND	NEGATIVE
28	ND	ND	ND	NEGATIVE
29	ND	ND	ND	NEGATIVE
30	ND	ND	NEGATIVE	NEGATIVE
31	ND	ND	ND	NEGATIVE

## Sheet: Ad26.COV2.S anti-N
	Follow up No. 0	Follow up No. 1	Follow up No. 2	Follow up No. 3
Patient Number	Anti N TEST RESULT	Anti N TEST RESULT	Anti N TEST RESULT	Anti N TEST RESULT
1	NEGATIVE	ND	ND	NEGATIVE
2	ND	ND	ND	NEGATIVE
3	ND	ND	ND	NEGATIVE
4	ND	ND	ND	NEGATIVE
5	NEGATIVE	NEGATIVE	ND	NEGATIVE
6	NEGATIVE	ND	ND	NEGATIVE
7	ND	ND	ND	NEGATIVE
8	NEGATIVE	NEGATIVE	ND	NEGATIVE
9	ND	ND	ND	NEGATIVE
10	ND	ND	ND	NEGATIVE
11	ND	ND	ND	NEGATIVE
12	ND	ND	ND	NEGATIVE
13	ND	ND	ND	NEGATIVE
14	NEGATIVE	NEGATIVE	NEGATIVE	NEGATIVE
15	NEGATIVE	ND	ND	NEGATIVE
16	NEGATIVE	ND	ND	NEGATIVE
17	ND	NEGATIVE	NEGATIVE	NEGATIVE
18	ND	NEGATIVE	NEGATIVE	NEGATIVE
19	ND	NEGATIVE	NEGATIVE	NEGATIVE
20	ND	NEGATIVE	NEGATIVE	NEGATIVE
21	ND	NEGATIVE	NEGATIVE	NEGATIVE
22	ND	NEGATIVE	NEGATIVE	NEGATIVE
23	ND	NEGATIVE	NEGATIVE	NEGATIVE
24	ND	NEGATIVE	NEGATIVE	NEGATIVE
25	ND	NEGATIVE	NEGATIVE	NEGATIVE
26	NEGATIVE	ND	ND	NEGATIVE
